# Supplementary material for: Parkinson disease-associated Leucine-rich repeat kinase regulates UNC-104-dependent axonal transport of Arl8-positive vesicles in Drosophila
Source: iScience. 2022 Nov 2;25(12):105476. doi: 10.1016/j.isci.2022.105476 (PMC9672966; doi:10.1016/j.isci.2022.105476)
Supplement: Table S2. Genotypes used in Figures, related to STAR Methods [file mmc2.xlsx]

## Sheet: Table S2.Genotypes used in Figs
Figure	Panel	Genotype
Fig. 1	A	Arl8-GFP/+ (Lrrk+/+)
		Arl8-GFP/LrrkNS1 (Lrrk+/-)
	B	Elav-Gal4/UAS-LAMP1-GFP, n-Syb-Gal4; LrrkNS1/+
		Elav-Gal4/+; UAS-spin-RFP/LrrkNS1
	C	UAS-Lrrk WT/UAS-Arl8-GFP; D42-Gal4/+ (LrrkWT)
		UAS-Lrrk Y1383C/UAS-Arl8-GFP; D42-Gal4/+ (LrrkYC)
	D	Elav-Gal4/UAS-Lrrk WT (LrrkWT)
		Elav-Gal4/+; UAS-Lrrk 3KD/+ (Lrrk3KD)
		Elav-Gal4/UAS-Lrrk Y1383C (LrrkYC)
		Elav-Gal4/+; UAS-Lrrk I1915T/+ (LrrkIT)
Fig. 2	B	Elav-Gal4, UAS-LacZ/UASp-EYFP-Rab8
		Elav-Gal4, UAS-Lrrk I1915T/UASp-EYFP-Rab8
		Elav-Gal4, UAS-LacZ/+; UASp-EYFP-Rab10/+
		Elav-Gal4, UAS-Lrrk I1915T/+; UASp-EYFP-Rab10/+
		Elav-Gal4/TI{TI}Rab3[EYFP]
		Elav-Gal4/TI{TI}Rab3[EYFP]; UAS-Lrrk I1915T/+
		Elav-Gal4/UASp-EYFP-Rab3 WT; UAS-Lrrk I1915T/+
		Elav-Gal4/UASp-EYFP-Rab3 T73A; UAS-Lrrk I1915T/+
		GMR-Gal4 /UASp-EYFP-Rab3 WT; UAS-hLRRK2 I2020T/+
	C	TI{TI}Rab3[EYFP]/+; LrrkNS1/+ (Rab3)
		TI{TI}Ra8[EYFP]/LrrkNS1 (Rab8)
		TI{TI}Rab10[EYFP]/+;; LrrkNS1/+ (Rab10)
		TI{TI}Rab32[EYFP]/+; LrrkNS1/+ (Rab32)
		TI{TI}Rab35[EYFP]/+;; LrrkNS1/+ (Rab35)
	D	Elav-Gal4/+ (Lrrk+/+)
		Elav-Gal4/+; LrrkNS1/+ (Lrrk+/-)
		Elav-Gal4/+; UAS-Rab3-GEF/+ (Lrrk+/+, Rab3-GEF OE)
		Elav-Gal4/+; UAS-Rab3-GEF/LrrkNS1 (Lrrk+/-, Rab3-GEF OE)
		Elav-Gal4/+; UAS-Rab3-GEF RNAi/+ (Lrrk+/+, Rab3-GEF KD)
	E, F	Elav-Gal4/+ (Lrrk+/+)
		Elav-Gal4/+; LrrkNS1/+ (Lrrk+/-)
		Elav-Gal4/UASp-EYFP-Rab3 (Rab3 WT)
		Elav-Gal4/+; UASp-EYFP-Rab3 Q80L/+ (Rab3 QL)
		Elav-Gal4/UASp-EYFP-Rab3 T35N (Rab3 TN)
		Elav-Gal4/UASp-EYFP-Rab3 T85A (Rab3 TA)
		Elav-Gal4/UASp-EYFP-Rab8 (Rab8 WT)
		Elav-Gal4/+; UASp-EYFP-Rab10/+ (Rab10 WT)
		Elav-Gal4/UASp-EYFP-Rab32 (Rab32 WT)
		Elav-Gal4/+; tagBFP-FLAG-Rab35 (Rab35 WT)
		Elav-Gal4/UAS-BORCS5 RNAi (Lrrk+/+, Arl8-GEF RNAi)
		Elav-Gal4/UAS-BORCS5 RNAi; LrrkNS1/+ (Lrrk+/-, Arl8-GEF RNAi)
	G	Elav-Gal4/+; UAS-Arl8 WT/+ (Arl8 WT)
		Elav-Gal4/UAS-Arl8 Q75L (Arl8 QL)
		Elav-Gal4/UAS-Arl8 T34N (Arl8 TN)
Fig. 3	A-F	LrrkNS1/Aux727
	G-J	w1118 (Lrrk+/+)
		LrrkNS1/+ (Lrrk+/-)
		dLrrke03680/dLrrkNS1 (Lrrk-/-)
	K-N	UAS-preproANF-Emerald/+; Elav-Gal4/+; LrrkNS1/+
Fig. 4	A-C	Elav-Gal4/UAS-Arl8-GFP (Lrrk+/+)
		Elav-Gal4/UAS-Arl8-GFP; Lrrke03680/LrrkNS1 (Lrrk-/-)
Fig. 5	A	w1118 (Lrrk+/+)
		LrrkNS1/+ (Lrrk+/-)
		Unc104p350/+(Lrrk+/+, Unc-104+/-)
		Unc104p350/+; LrrkNS1/+ (Lrrk+/-, Unc-104+/-)
		Khc8/+ (Lrrk+/+, Khc+/-)
		Khc8/+; LrrkNS1/+ (Lrrk+/-, Khc+/-)
		GluedΔ22/+ (Lrrk+/+, Glued+/-)
		LrrkNS1/GluedΔ22 (Lrrk+/-, Glued+/-)
	B	Elav-Gal4/+ (Lrrk+/+)
		Elav-Gal4/+; LrrkNS1/+ (Lrrk+/-)
		Elav-Gal4/UAS-unc-104-GFP (Lrrk+/+, Unc-104 OE)
	C	Elav-Gal4/UAS-unc-104-GFP (Lrrk+/+, Unc-104-GFP)
		Elav-Gal4/UAS-unc-104-GFP; LrrkNS1/+ (Lrrk+/-, Unc-104-GFP)
		Elav-Gal4/+; UAS-DCTN-GFP/+ (Lrrk+/+, Glued)
		Elav-Gal4/+; UAS-DCTN-GFP/LrrkNS1 (Lrrk+/-, Glued)
		Elav-Gal4/+; UAS-CLIP-190-GFP/+ (Lrrk+/+, CLIP-190)
		Elav-Gal4/+; UAS-CLIP-190-GFP/LrrkNS1 (Lrrk+/-, CLIP-190)
		Elav-Gal4/UAS-EB1-EGFP (Lrrk+/+, EB1)
		Elav-Gal4/UAS-EB1-EGFP; LrrkNS1/+ (Lrrk+/-, EB1)
	D	Elav-Gal4/+ (Lrrk+/+)
		Elav-Gal4/+; LrrkNS1/+ (Lrrk+/-)
		Elav-Gal4/UAS-syd RNAi (Lrrk+/+, Syd RNAi)
		Elav-Gal4/UAS-syd RNAi; LrrkNS1/+ (Lrrk+/-, Syd RNAi)
		Elav-Gal4/UAS-Aplip1 RNAi (Lrrk+/+, Aplip1 RNAi)
		Elav-Gal4/UAS-Aplip1 RNAi; LrrkNS1/+ (Lrrk+/-, Aplip1 RNAi)
		Elav-Gal4/UAS- Liprin-α RNAi (Lrrk+/+, Liprin-α RNAi)
		Elav-Gal4/UAS-Liprin-α RNAi; LrrkNS1/+ (Lrrk+/-, Liprin-α RNAi)
	E	w1118 (Lrrk+/+)
		LrrkNS1/+ (Lrrk+/-)
		SydZ4/+ (Syd+/-)
Fig. 6	A-C	w1118 (Lrrk+/+)
		Lrrke03680/LrrkNS1 (Lrrk-/-)
		AuxI670K/Aux727 (Aux-/-)
		INPP5FLL05626/INPP5FLL05626 (INPP5F-/-)
		RME-8D3/+ (RME-8+/-)
		Vps35MH20/Vps35MH20 (Vps35-/-)
		Synj1/Synj2 (Synj-/-)
		Rab321/Rab321 (Rab32-/-)
Fig. 7	A	Elav-Gal4/+; LrrkNS1/+ (Lrrk+/-, anti-INPP5F)
		Elav-Gal4/UAS-RME8-RFP; LrrkNS1/+ (Lrrk+/-, RME-8-RFP)
		LrrkNS1/Arl8-GFP (Lrrk+/-, anti-RME-8)
		Elav-Gal4/+; LrrkNS1/+ (Lrrk+/-, anti-Aux)
		TagRFP-T Vps35/+; LrrkNS1/+ (Lrrk+/-, Vps35-RFP)
		Elav-Gal4/+; LrrkNS1/UAS-Synj-GFP-HA (Lrrk+/-, Synj-GFP)
		Lrrke03680/LrrkNS1 (Lrrk-/-, anti-EndoA)
	B	Elav-Gal4/UAS-SidX2-P4M-GFP; LrrkNS1/+ (Lrrk+/-, PI(4)P)
		Elav-Gal4/+; LrrkNS1/UAS-PLC delta-PH-EGFP (Lrrk+/-, PI(4,5)P2)
		Elav-Gal4/UAS-GFP-myc-2xFYVE; LrrkNS1/+ (Lrrk+/-, PI(3)P)
		Arl8-GFP/LrrkNS1 (Lrrk+/-, Clathrin)
		tub-mCherry-AP3-delta/+; LrrkNS1/+ (Lrrk+/-, AP3δ)
	C	w1118 (Lrrk+/+)
		LrrkNS1/+ (Lrrk+/-)
	D	garnet1/y (Lrrk+/+, AP3δ-/-)
		garnet1/y;;LrrkNS1/+ (Lrrk+/-, AP3δ-/-)
		tub-mCherry-AP3-delta/+ (Lrrk+/+, AP3δ OE)
		tub-mCherry-AP3-delta/+; LrrkNS1/+ (Lrrk+/-, AP3δ OE)
	E	w1118 (Lrrk+/+)
		LrrkNS1/+ (Lrrk+/-)
		Aux727/AuxI670K (Lrrk+/+, Aux-/-)
		Aux727/+; LrrkNS1/+ (Lrrk+/-, Aux+/-)
		INPP5FLL05626/+ (Lrrk+/+, INPP5F+/-)
		INPP5FLL05626/LrrkNS1 (Lrrk+/-, INPP5F+/-)
		Aux727/+; INPP5FLL05626/+ (Lrrk+/+, Aux+/-, INPP5F+/-)
		RME-8D3/+ (Lrrk+/+, RME-8+/-)
		RME-8D3/+; LrrkNS1/+ (Lrrk+/-, RME-8+/-)
		Vps35MH20/+ (Lrrk+/+, Vps35+/-)
		Vps35MH20/+; LrrkNS1/+ (Lrrk+/-, Vps35+/-)
		Synj1/+ (Lrrk+/+, Synj+/-)
		Synj1/+; LrrkNS1/+ (Lrrk+/-, Synj+/-)
	F	Elav-Gal4/+ (Lrrk+/+)
		Elav-Gal4/+; LrrkNS1/+ (Lrrk+/-)
		Elav-Gal4/UAS-Lrrk WT; LrrkNS1/+ (Lrrk+/-, Lrrk)
		Elav-Gal4/UAS-INPP5F; LrrkNS1/+ (Lrrk+/-, INPP5F)
		Elav-Gal4/UAS-RME-8-RFP; LrrkNS1/+ (Lrrk+/-, RME-8)
		Elav-Gal4/UAS-Vps35 WT; LrrkNS1/+ (Lrrk+/-, Vps35)
		Elav-Gal4/+; LrrkNS1/UAS-Synj-GFP-HA (Lrrk+/-, Synj)
	G	Elav-Gal4/+ (Lrrk+/+)
		Elav-Gal4/+; Lrrke03680/LrrkNS1 (Lrrk-/-)
		Elav-Gal4/UAS-INPP5F; Lrrke03680/LrrkNS1 (Lrrk-/-, INPP5F)
		Elav-Gal4/UAS-RME-8-RFP; Lrrke03680/LrrkNS1 (Lrrk-/-, RME-8)
		Elav-Gal4/UAS-Vps35 WT; Lrrke03680/LrrkNS1 (Lrrk-/-, Vps35)
		Elav-Gal4/+; LrrkNS1/UAS-Synj-GFP-HA, Lrrke03680 (Lrrk-/-, Synj)
	H	Elav-Gal4/+ (Lrrk+/+)
		Elav-Gal4/UAS-Aux (Lrrk+/+, Aux)
		Elav-Gal4/+; LrrkNS1/+ (Lrrk+/-)
		Elav-Gal4/UAS-Aux; LrrkNS1/+ (Lrrk+/-, Aux)
		Elav-Gal4/+; Lrrke03680/LrrkNS1 (Lrrk-/-)
		Elav-Gal4/UAS-Aux; Lrrke03680/LrrkNS1 (Lrrk-/-, Aux)
Fig. 8	A	UAS-GFP/+; Ddc-Gal4/+
		UAS-Lrrk Y1383C/+; Ddc-Gal4/+
		UAS-Arl8-GFP/+; Ddc-Gal4/+
	B	Elav-Gal4/UAS-α-Synuclein LP2; LrrkNS1/+ (Lrrk+/-, α-Syn)
		Elav-Gal4/UAS-tau 2N4R; LrrkNS1/+ (Lrrk+/-, tau)
	C, D	LrrkNS1/+ (Lrrk+/-)
Fig. S1	A, B	UAS-Arl8-GFP/UAS-Lrrk Y1383C; D42-Gal4/+
	C	Arl8-GFP/LrrkNS1 (Lrrk+/-)
		Elav-Gal4/UAS-hGalT-TagRFP; LrrkNS1/+ (Lrrk+/-; GalT)
Fig. S2	A	Elav-Gal4/+ (elav-Gal4)
		Elav-Gal4/UASp-EYFP-Rab32 Q79L (Rab32 QL)
		Elav-Gal4/ UAS-LacZ; UASp-EYFP-Rab3/+ (Rab3, LacZ)
		Elav-Gal4/UASp-EYFP-Rab32 Q79L; UASp-EYFP-Rab3/+ (Rab3, Rab32QL)
		GMR-Gal4/+; UASp-EYFP-Rab3/UAS-hLRRK2 I2020T (Rab3, hLRRK2 IT)
	B	Elav-Gal4/+ (Lrrk+/+)
		Elav-Gal4/+; LrrkNS1/+ (Lrrk+/-)
		Rab10-/-; Elav-Gal4/+; LrrkNS1/+ (Lrrk+/-, Rab10-/-)
		Elav-Gal4/+;/UAS-Crag/+ (Lrrk+/+, Crag OE)
	C	Elav-Gal4/UASp-EYFP-Rab3 (Rab3 WT)
		Elav-Gal4/UASp-EYFP-Rab3 T35N (Rab3 TN)
		Elav-Gal4/UASp-EYFP-Rab3 T73A (Rab3 TA)
		Elav-Gal4/+; UASp-EYFP-Rab3 Q80L/+ (Rab3 QL)
	D	Elav-Gal4/+; UAS-Arl8 WT/+ (Arl8 WT)
		Elav-Gal4/UAS-Arl8 Q75L (Arl8 QL)
		Elav-Gal4/UAS-Arl8 T34N (Arl8 TN)
Fig. S3	A-C	w1118 (Lrrk+/+)
Fig. S4	A	w1118 (Lrrk+/+)
		Lrrke03680/LrrkNS1 (Lrrk-/-)
		AuxI670K/Aux727 (Aux-/-)
		INPP5FLL05626/INPP5FLL05626 (INPP5F-/-)
		RME-8D3/+ (RME-8+/-)
		Vps35MH20/Vps35MH20 (Vps35-/-)
		Synj1/Synj2 (Synj-/-)
		Rab321/Rab321 (Rab32-/-)
Fig. S5	A, B	Elav-Gal4/+ (RME-8+/+)
		Elav-Gal4/+; UAS-RME-8 RNAi/+ (RME-8 RNAi)
		RME-8D3/+ (RME-8+/-)
		Elav-Gal4/ UAS-RME-8-RFP (RME-8-RFP)
	C	w1118 (INPP5F+/+)
		INPP5FMI01858/ INPP5FMI01858 (INPP5F MI)
		INPP5F LL05626/ INPP5F LL05626 (INPP5F LL)
		UAS-INPP5F/+; Da-Gal4/+ (INPP5F Tg)
	D	D42-Gal4, UAS-mCD8::RFP/UAS-INPP5F
	E	Elav-Gal4/UAS-Aux-GFP; LrrkNS1/+
	F	w1118 (Aux+/+)
		AuxI670K/Aux727 (Aux-/-)
		Elav-Gal4/UAS-Aux-GFP (Aux-GFP)
	G	Elav-Gal4/UAS-LacZ RNAi (LacZ RNAi)
		Elav-Gal4/UAS-Aux RNAi (Aux RNAiv103426)
		Elav-Gal4/+; UAS-Aux RNAi (Aux RNAiNIG-1107R-2)
	H	Elav-Gal4/UAS-LacZ RNAi (LacZ RNAi)
		Elav-Gal4/UAS-Chc RNAi (Chc RNAiv24789)
		Elav-Gal4/UAS-Chc RNAi (Chc RNAiv23666)
	I	UAS-Clc-GFP/+; Dpp-Gal4/+
